# Supplementary material for: Prevention of polycystic ovary syndrome and postmenopausal osteoporosis by inhibiting apoptosis with Shenling Baizhu powder compound
Source: PeerJ. 2022 Oct 28;10:e13939. doi: 10.7717/peerj.13939 (PMC9620975; doi:10.7717/peerj.13939)
Supplement: Supplemental Information 1 [file peerj-10-13939-s001.zip › rawdate and plot/cck8.xlsx]

## Sheet: KGN
Days	NC			Rutin
0	0.523	0.471	0.479	0.486	0.512	0.468
1	0.637	0.639	0.726	0.725	0.689	0.617
2	0.756	0.942	0.846	1.127	1.168	1.231
3	1.135	1.245	1.038	1.404	1.357	1.298
4	1.234	1.36	1.138	1.602	1.52	1.537

## Sheet: osteogenesis 
Days	si-NC			siTBX3
0	0.531	0.624	0.587	0.547	0.601	0.514
1	0.604	0.63	0.674	0.714	0.629	0.591
2	0.742	0.831	0.763	0.984	0.861	0.931
3	0.923	0.978	1.012	1.254	1.148	1.247
4	1.201	1.178	1.208	1.548	1.354	1.492
