# Supplementary material for: Prevention of polycystic ovary syndrome and postmenopausal osteoporosis by inhibiting apoptosis with Shenling Baizhu powder compound
Source: PeerJ. 2022 Oct 28;10:e13939. doi: 10.7717/peerj.13939 (PMC9620975; doi:10.7717/peerj.13939)
Supplement: Supplemental Information 1 [file peerj-10-13939-s001.zip › rawdate and plot/RTPCR.xls]

## Sheet: KGN Fig A
Internal reference GAPDH
Species	Human			Sample Source				KGNCell
	Bcl-2
Grouping		Internal reference CT value			A CT value			Internal reference CT value	A CT value	A△Ct (Target genes-Internal reference)	Control group △Ct value	A△△Ct (Experimental group - control group）	2-△△Ct
NC	1	22.8559	22.8085	22.8761	29.2154	29.6039	29.1905	22.8468	29.3366	6.48978	6.83929	-0.349514	1.27413
	2	22.3591	22.2275	22.293	29.2093	29.2594	29.2136	22.2932	29.2275	6.93428		0.0949838	0.936283
	3	22.6244	22.6998	22.6333	29.8777	29.8476	29.5137	22.6525	29.7463	7.09382		0.25453	0.83826
Rutin1	4	22.2156	22.9847	23.1484	28.4824	28.7896	28.7628	22.7829	28.6783	5.89532		-0.943973	1.92382
	5	23.3718	23.362	23.4783	28.4697	28.7424	28.4294	23.404	28.5472	5.14313		-1.69616	3.24038
	6	22.6675	22.7362	22.6856	27.767	27.8474	27.7212	22.6965	27.7785	5.08208		-1.75721	3.38045
Internal reference GAPDH
Species	Human			Sample Source				KGNCell
	Bcl-xl
Grouping		Internal reference CT value			A CT value			Internal reference CT value	A CT value	A△Ct (Target genes-Internal reference)	Control group △Ct value	A△△Ct (Experimental group - control group）	2-△△Ct
NC	1	22.8559	22.8085	22.8761	32.4558	32.1381	31.6691	22.8468	32.0877	9.24087	9.05332	0.187554	0.878093
	2	22.3591	22.2275	22.293	31.8584	31.8845	31.34	22.2932	31.6943	9.40109		0.347777	0.785794
	3	22.6244	22.6998	22.6333	31.0919	31.2032	31.2164	22.6525	31.1705	8.51799		-0.535331	1.44927
Rutin1	4	22.2156	22.9847	23.1484	31.6932	31.5825	31.5759	22.7829	31.6172	8.83424		-0.219078	1.16399
	5	23.3718	23.362	23.4783	32.5688	32.8145	32.8599	23.404	32.7477	9.34372		0.290399	0.817676
	6	22.6675	22.7362	22.6856	31.1119	31.1872	30.629	22.6965	30.976	8.27957		-0.77375	1.70971
Internal reference GAPDH
Species	Human			Sample Source				KGNCell
	MCL
Grouping		Internal reference CT value			A CT value			Internal reference CT value	A CT value	A△Ct (Target genes-Internal reference)	Control group △Ct value	A△△Ct (Experimental group - control group）	2-△△Ct
NC	1	22.8559	22.8085	22.8761	31.0724	32.7635	30.6455	22.8468	31.4938	8.64697	8.80519	-0.158218	1.11591
	2	22.3591	22.2275	22.293	31.6883	31.4929	30.9483	22.2932	31.3765	9.08332		0.278129	0.82466
	3	22.6244	22.6998	22.6333	31.3486	31.3641	31.3006	22.6525	31.3378	8.68528		-0.119911	1.08667
Rutin1	4	22.2156	22.9847	23.1484	30.7099	30.6935	30.6186	22.7829	30.674	7.89109		-0.9141	1.88439
	5	23.3718	23.362	23.4783	31.7056	31.6691	31.7521	23.404	31.709	8.30493		-0.500261	1.41447
	6	22.6675	22.7362	22.6856	32.6567	32.4134	32.7465	22.6965	32.6055	9.90907		1.10389	0.465261
Internal reference GAPDH
Species	Human			Sample Source	（例如：皮肤）			KGNCell
	Bax
Grouping		Internal reference CT value			A CT value			Internal reference CT value	A CT value	A△Ct (Target genes-Internal reference)	Control group △Ct value	A△△Ct (Experimental group - control group）	2-△△Ct
NC	1	22.8559	22.8085	22.8761	28.8405	29.3622	28.9501	22.8468	29.0509	6.20411	6.63298	-0.428875	1.34618
	2	22.3591	22.2275	22.293	29.647	29.3001	29.3646	22.2932	29.4373	7.14406		0.511081	0.701697
	3	22.6244	22.6998	22.6333	29.121	29.2789	29.2099	22.6525	29.2033	6.55077		-0.0822059	1.05864
Rutin1	4	22.2156	22.9847	23.1484	30.546	30.3052	30.5234	22.7829	30.4582	7.67526		1.04228	0.48556
	5	23.3718	23.362	23.4783	31.0702	31.5988	31.7478	23.404	31.4723	8.06826		1.43528	0.369775
	6	22.6675	22.7362	22.6856	30.3479	30.5429	30.4007	22.6965	30.4305	7.73405		1.10107	0.466171
Internal reference GAPDH
Species	Human			Sample Source	（例如：皮肤）			KGNCell
	Caspase-3
Grouping		Internal reference CT value			A CT value			Internal reference CT value	A CT value	A△Ct (Target genes-Internal reference)	Control group △Ct value	A△△Ct (Experimental group - control group）	2-△△Ct
NC	1	22.8559	22.8085	22.8761	29.6438	29.7487	29.9699	22.8468	29.7875	6.94068	7.13905	-0.198375	1.14741
	2	22.3591	22.2275	22.293	29.8012	29.9368	29.4411	22.2932	29.7264	7.43316		0.294108	0.815577
	3	22.6244	22.6998	22.6333	29.6834	29.646	29.7581	22.6525	29.6958	7.04332		-0.0957326	1.06861
Rutin1	4	22.2156	22.9847	23.1484	31.3942	31.4282	31.3317	22.7829	31.3847	8.60176		1.46271	0.362811
	5	23.3718	23.362	23.4783	32.013	32.0339	32.0325	23.404	32.0265	8.62247		1.48341	0.357642
	6	22.6675	22.7362	22.6856	30.5554	30.7848	30.9564	22.6965	30.7655	8.06908		0.93003	0.524847
Internal reference GAPDH
Species	Human							KGNCell
	PARP
Grouping		Internal reference CT value			A CT value			Internal reference CT value	A CT value	A△Ct (Target genes-Internal reference)	Control group △Ct value	A△△Ct (Experimental group - control group）	2-△△Ct
NC	1	22.8559	22.8085	22.8761	30.8157	30.5964	30.6498	22.8468	30.6873	7.84047	7.94014	-0.0996763	1.07153
	2	22.3591	22.2275	22.293	30.1261	30.4321	30.4038	22.2932	30.3207	8.02751		0.0873665	0.941239
	3	22.6244	22.6998	22.6333	30.4463	30.7846	30.5839	22.6525	30.6049	7.95245		0.0123098	0.991504
Rutin1	4	22.2156	22.9847	23.1484	32.0763	32.2904	31.8743	22.7829	32.0803	9.2974		1.35726	0.390324
	5	23.3718	23.362	23.4783	33.0012	33.0602	33.0534	23.404	33.0383	9.63423		1.69409	0.30905
	6	22.6675	22.7362	22.6856	30.9945	31.1866	31.1437	22.6965	31.1083	8.41182		0.471679	0.721125

## Sheet: KGN Fig B
Internal reference: GAPDH
Species	Human			Sample Source				KGN Cell
	AHR
Grouping		Internal reference CT value			A CT value			Internal reference CT value	A CT value	A△Ct (Target genes-Internal reference)	Control group △Ct value	A△△Ct (Experimental group - control group）	2-△△Ct
NC	1	23.3561	23.3307	23.3194	29.392	28.8743	28.82	23.3354	29.0288	5.69337	6.25396	-0.560591	1.47487
	2	23.5056	23.5205	23.5299	29.6003	30.0171	29.4724	23.5187	29.6966	6.1779		-0.0760642	1.05414
	3	23.3105	23.3217	23.3441	29.9322	30.1518	30.5641	23.3254	30.216	6.89062		0.636655	0.643202
Rutin1	4	22.9224	23.2098	23.0303	30.6077	30.5508	31.2153	23.0542	30.7913	7.7371		1.48314	0.35771
	5	23.4928	23.4644	23.4052	30.1934	30.3831	30.3146	23.4541	30.2971	6.84292		0.588953	0.664825
	6	22.2582	22.3403	22.249	29.767	29.8474	29.7212	22.2825	29.7785	7.49604		1.24208	0.422764
Internal reference: GAPDH
Species	Human			Sample Source				KGN Cell
	AHR
Grouping		Internal reference CT value			A CT value			Internal reference CT value	A CT value	A△Ct (Target genes-Internal reference)	Control group △Ct value	A△△Ct (Experimental group - control group）	2-△△Ct
NC	1	23.3561	23.3307	23.3194	29.392	28.8743	28.82	23.3354	29.0288	5.69337	6.25396	-0.560591	1.47487
	2	23.5056	23.5205	23.5299	29.6003	30.0171	29.4724	23.5187	29.6966	6.1779		-0.0760642	1.05414
	3	23.3105	23.3217	23.3441	29.9322	30.1518	30.5641	23.3254	30.216	6.89062		0.636655	0.643202
Rutin2	4	22.7539	22.673	22.7526	30.0486	29.9429	29.9121	22.7265	29.9679	7.24138		0.987414	0.504381
	5	22.8757	22.9411	22.9957	31.037	31.6137	32.1073	22.9375	31.586	8.6485		2.39454	0.190183
	6	23.0689	23.0071	23.3168	31.6077	31.5666	31.2284	23.131	31.4676	8.33663		2.08267	0.236078
Internal reference: GAPDH
Species	Human			Sample Source				KGN Cell
	AHR
Grouping		Internal reference CT value			A CT value			Internal reference CT value	A CT value	A△Ct (Target genes-Internal reference)	Control group △Ct value	A△△Ct (Experimental group - control group）	2-△△Ct
NC	1	23.3561	23.3307	23.3194	29.392	28.8743	28.82	23.3354	29.0288	5.69337	6.25396	-0.560591	1.47487
	2	23.5056	23.5205	23.5299	29.6003	30.0171	29.4724	23.5187	29.6966	6.1779		-0.0760642	1.05414
	3	23.3105	23.3217	23.3441	29.9322	30.1518	30.5641	23.3254	30.216	6.89062		0.636655	0.643202
Rutin3	4	22.1523	22.0908	22.1283	31.1236	32.1156	31.5818	22.1238	31.607	9.48317		3.22921	0.106638
	5	22.1692	22.266	22.1172	31.1353	30.0369	30.4823	22.1841	30.5515	8.36736		2.11339	0.231103
	6	22.0201	22.0707	22.0372	30.0168	30.7864	30.5272	22.0427	30.4434	8.40078		2.14682	0.22581

## Sheet: osteoblast Fig A
Internal reference: GAPDH
Species	Human							Osteogenesis Cell
	AHR
Grouping		Internal reference CT value			A CT value			Internal reference CT value	A CT value	A△Ct (Target genes-Internal reference)	Control group △Ct value	A△△Ct (Experimental group - control group）	2-△△Ct
NC	1	23.0149	22.8711	22.7906	30.1058	30.0373	30.0566	22.8922	30.0666	7.17433	7.08547	0.088865	0.940262
	2	23.47	23.3572	23.587	30.4374	30.1415	30.4286	23.4714	30.3358	6.86443		-0.221037	1.16557
	3	22.8472	23.0338	23.21	30.2192	30.4368	30.088	23.0303	30.248	7.21764		0.132172	0.912457
Rutin1	4	22.1715	22.0858	22.118	30.4309	30.6767	30.06	22.1251	30.3892	8.26411		1.17864	0.441767
	5	22.6206	22.6176	22.5949	29.5124	30.5482	29.9721	22.611	30.0109	7.39987		0.314402	0.804184
	6	22.342	22.3987	22.5186	30.6477	30.565	30.6368	22.4198	30.6165	8.19673		1.11126	0.462889
Internal reference: GAPDH
Species	Human							Osteogenesis Cell
	AHR
Grouping		Internal reference CT value			A CT value			Internal reference CT value	A CT value	A△Ct (Target genes-Internal reference)	Control group △Ct value	A△△Ct (Experimental group - control group）	2-△△Ct
NC	1	23.0149	22.8711	22.7906	30.1058	30.0373	30.0566	22.8922	30.0666	7.17433	7.08547	0.088865	0.940262
	2	23.47	23.3572	23.587	30.4374	30.1415	30.4286	23.4714	30.3358	6.86443		-0.221037	1.16557
	3	22.8472	23.0338	23.21	30.2192	30.4368	30.088	23.0303	30.248	7.21764		0.132172	0.912457
Rutin2	4	20.475	20.3908	20.283	28.392	28.8743	28.82	20.3829	28.6954	8.3125		1.22703	0.427196
	5	21.0646	21.1305	21.0886	29.8337	29.8052	29.9801	21.0946	29.873	8.77844		1.69297	0.30929
	6	21.5056	21.5205	21.5299	29.6003	30.0171	29.4724	21.5187	29.6966	8.1779		1.09243	0.46897
Internal reference: GAPDH
Species	Human							Osteogenesis Cell
	AHR
Grouping		Internal reference CT value			A CT value			Internal reference CT value	A CT value	A△Ct (Target genes-Internal reference)	Control group △Ct value	A△△Ct (Experimental group - control group）	2-△△Ct
NC	1	23.0149	22.8711	22.7906	30.1058	30.0373	30.0566	22.8922	30.0666	7.17433	7.08547	0.088865	0.940262
	2	23.47	23.3572	23.587	30.4374	30.1415	30.4286	23.4714	30.3358	6.86443		-0.221037	1.16557
	3	22.8472	23.0338	23.21	30.2192	30.4368	30.088	23.0303	30.248	7.21764		0.132172	0.912457
Rutin3	4	20.8877	20.8207	20.8577	29.8757	29.9411	29.9957	20.8554	29.9375	9.08215		1.99668	0.250576
	5	20.1692	20.266	20.1172	30.6078	30.188	30.4794	20.1841	30.4251	10.241		3.1555	0.112227
	6	18.343	18.5163	18.5498	30.1058	30.0373	30.0566	18.4697	30.0666	11.5969		4.5114	0.0438465

## Sheet: ostroblast Fig B
Internal reference: GAPDH
Species	Human			Sample Source				Osteogenesis Cell
	Bcl-2
Grouping		Internal reference CT value			A CT value			Internal reference CT value	A CT value	A△Ct (Target genes-Internal reference)	Control group △Ct value	A△△Ct (Experimental group - control group）	2-△△Ct
NC	1	20.887	20.7358	20.3828	30.1837	30.3955	31.0224	20.6685	30.5338	9.86531	9.40381	0.461498	0.726232
	2	20.5623	20.6254	20.6089	29.7653	30.7796	29.9242	20.5989	30.1564	9.5575		0.153683	0.898953
	3	20.9872	20.8032	21.1078	29.6761	29.8445	29.7436	20.9661	29.7547	8.78863		-0.615181	1.53175
Rutin1	4	20.9806	20.8896	21.125	30.3029	30.0435	29.7762	20.9984	30.0409	9.04249		-0.361324	1.2846
	5	21.3441	21.3632	21.4383	30.5532	30.1678	30.5031	21.3819	30.408	9.02615		-0.377659	1.29923
	6	20.9126	21.2528	21.1109	31.8513	31.7425	32.5841	21.0921	32.0593	10.9672		1.56336	0.338363
Internal reference: GAPDH
Species	Human			Sample Source				Osteogenesis Cell
	Bcl-xl
Grouping		Internal reference CT value			A CT value			Internal reference CT value	A CT value	A△Ct (Target genes-Internal reference)	Control group △Ct value	A△△Ct (Experimental group - control group）	2-△△Ct
NC	1	20.887	20.7358	20.3828	30.2298	30.2431	30.4306	20.6685	30.3012	9.63264	10.3075	-0.674909	1.5965
	2	20.5623	20.6254	20.6089	31.6424	31.5841	31.6962	20.5989	31.6409	11.042		0.734493	0.601029
	3	20.9872	20.8032	21.1078	31.3946	30.8493	31.3983	20.9661	31.2141	10.248		-0.0595839	1.04217
Rutin2	4	20.9806	20.8896	21.125	30.3061	30.7258	30.2238	20.9984	30.4186	9.42019		-0.88736	1.84979
	5	21.3441	21.3632	21.4383	31.6972	31.5941	30.9887	21.3819	31.4267	10.0448		-0.262739	1.19975
	6	20.9126	21.2528	21.1109	32.295	31.7109	31.782	21.0921	31.9293	10.8371		0.529602	0.692746
Internal reference: GAPDH
Species	Human			Sample Source				Osteogenesis Cell
	MCL
Grouping		Internal reference CT value			A CT value			Internal reference CT value	A CT value	A△Ct (Target genes-Internal reference)	Control group △Ct value	A△△Ct (Experimental group - control group）	2-△△Ct
NC	1	20.887	20.7358	20.3828	27.8188	27.7871	27.7609	20.6685	27.7889	7.12039	6.83481	0.285578	0.820413
	2	20.5623	20.6254	20.6089	27.6573	27.1739	27.7383	20.5989	27.5232	6.9243		0.0894905	0.939855
	3	20.9872	20.8032	21.1078	27.8255	27.657	26.7951	20.9661	27.4258	6.45975		-0.375068	1.2969
Rutin3	4	20.9806	20.8896	21.125	28.4498	28.0483	27.9317	20.9984	28.1433	7.14489		0.310072	0.806602
	5	21.3441	21.3632	21.4383	28.3688	28.2967	28.4006	21.3819	28.3554	6.97352		0.138707	0.908333
	6	20.9126	21.2528	21.1109	28.4027	28.479	28.4085	21.0921	28.4301	7.33795		0.503132	0.705573
Internal reference: GAPDH
Species	Human			Sample Source				Osteogenesis Cell
	Bax
Grouping		Internal reference CT value			A CT value			Internal reference CT value	A CT value	A△Ct (Target genes-Internal reference)	Control group △Ct value	A△△Ct (Experimental group - control group）	2-△△Ct
NC	1	20.887	20.7358	20.3828	26.8345	26.6551	26.7015	20.6685	26.7304	6.06183	6.44991	-0.38808	1.30865
	2	20.5623	20.6254	20.6089	26.4027	26.9826	27.8105	20.5989	27.0653	6.4664		0.0164931	0.988633
	3	20.9872	20.8032	21.1078	27.9902	27.6657	27.7069	20.9661	27.7876	6.8215		0.371587	0.772932
Rutin3	4	20.9806	20.8896	21.125	28.912	29.1515	29.2694	20.9984	29.111	8.11259		1.66268	0.315852
	5	21.3441	21.3632	21.4383	29.7722	29.7872	29.5609	21.3819	29.7068	8.32492		1.87501	0.272625
	6	20.9126	21.2528	21.1109	29.7736	29.6558	29.7651	21.0921	29.7315	8.63936		2.18945	0.219235
Internal reference: GAPDH
Species	Human			Sample Source				Osteogenesis Cell
	Caspase-3
Grouping		Internal reference CT value			A CT value			Internal reference CT value	A CT value	A△Ct (Target genes-Internal reference)	Control group △Ct value	A△△Ct (Experimental group - control group）	2-△△Ct
NC	1	20.887	20.7358	20.3828	27.1565	27.1298	27.0271	20.6685	27.1045	6.43594	6.70906	-0.273122	1.20842
	2	20.5623	20.6254	20.6089	27.1635	27.2224	27.1871	20.5989	27.191	6.59218		-0.116881	1.08439
	3	20.9872	20.8032	21.1078	27.9572	28.108	28.1303	20.9661	28.0652	7.09906		0.390004	0.763128
Rutin3	4	20.9806	20.8896	21.125	28.3879	28.5448	28.8518	20.9984	28.5948	7.59644		0.887386	0.540593
	5	21.3441	21.3632	21.4383	29.8568	29.8656	29.888	21.3819	29.8701	8.48826		1.7792	0.291344
	6	20.9126	21.2528	21.1109	29.0451	29.095	28.9924	21.0921	29.0442	7.95203		1.24297	0.422503
Internal reference: GAPDH
Species	Human							Osteogenesis Cell
	PARP
Grouping		Internal reference CT value			A CT value			Internal reference CT value	A CT value	A△Ct (Target genes-Internal reference)	Control group △Ct value	A△△Ct (Experimental group - control group）	2-△△Ct
NC	1	20.887	20.7358	20.3828	30.639	30.8626	30.762	20.6685	30.7545	10.086	9.93482	0.151179	0.900514
	2	20.5623	20.6254	20.6089	30.4767	30.5288	30.4018	20.5989	30.4691	9.87023		-0.0645907	1.04579
	3	20.9872	20.8032	21.1078	30.8443	30.627	30.9717	20.9661	30.8143	9.84823		-0.086588	1.06186
Rutin3	4	20.9806	20.8896	21.125	32.7984	32.6392	32.802	20.9984	32.7465	11.7482		1.81335	0.28453
	5	21.3441	21.3632	21.4383	32.6449	32.7573	32.6246	21.3819	32.6756	11.2937		1.35893	0.389872
	6	20.9126	21.2528	21.1109	32.8017	32.3047	32.8204	21.0921	32.6422	11.5501		1.61529	0.326399
