# Supplementary material for: Prevention of polycystic ovary syndrome and postmenopausal osteoporosis by inhibiting apoptosis with Shenling Baizhu powder compound
Source: PeerJ. 2022 Oct 28;10:e13939. doi: 10.7717/peerj.13939 (PMC9620975; doi:10.7717/peerj.13939)
Supplement: Supplemental Information 3 [file peerj-10-13939-s003.xlsx]

## Sheet: Sheet1
Supplementary Table 2. Primer sequences
Primers
Bcl-2(F)	TCGCCCTGTGGATGACTGA
Bcl-2(R)	AGCCAGGAGAAATCAAACAGAGG
Bax(F)	GACATTGGACTTCCTCCGGG
Bax(R)	GGGACATCAGTCGCTTCAGT
Caspase-3(F)	GGAACAAATGGACCTGTTGACC
Caspase-3(R)	GTCGGCCTCCACTGGTATTT
PARP(F)	CTGCGCATGTCCTGGAGAAA
PARP(R)	TTGGAGTGCCAAGCGTTCC
Bcl-xl(F)	GGCAGCAGTAAAGCAAGCG
Bcl-xl(R)	TCCACAAAAGTATCCTGTTCAAAGC
MCL(F)	ATACTTTTCCCACAGCAATGCAC
MCL(R)	TTCCTGCCCAAGAGTAAGTGG
AHR(F)	ACTTCCACCTCAGTTGGCTT
AHR(R)	TTCGGATATGGGACTCGGCA
GAPDH (F)	AGTCAACGGATTTGGTCGT
GAPDH (R)	AAGTGAAGGGGTCATTGATGG
